# Supplementary material for: Prevalence of single nucleotide polymorphism among 27 diverse alfalfa genotypes as assessed by transcriptome sequencing
Source: BMC Genomics. 2012 Oct 29;13:568. doi: 10.1186/1471-2164-13-568 (PMC3533575; doi:10.1186/1471-2164-13-568)
Supplement: Additional file 4 — Potential candidate genes involved with domestication and/or selection. [file 1471-2164-13-568-S4.xls]

## Sheet: Sheet1
Additional file 4 The candidate genes under domestication/breeding selection
ID	contigID	Number of SNP	Annotation
1	step3_c11216	12	IMGA|Medtr1g012420.1|DEAD-box ATP-dependent RNA helicase 15 (AHRD V1 **** Q56XG6); contains Interpro domain(s) IPR011545 DNA/RNA helicase, DEAD/DEAH box type, N-terminal chr01_pseudomolecule_IMGAG_V3.5 2906473-2897902 E EGN_Mt100125 20100825
2	step3_c3178	7	IMGA|Medtr2g087890.1|Allene oxide synthase, chloroplastic (AHRD V1 ***- P48417); contains Interpro domain(s) IPR002403 Cytochrome P450, E-class, group IV chr02_pseudomolecule_IMGAG_V3.5 27269686-27274616 F EGN_Mt100125 20100825
3	step3_c11007	7	IMGA|Medtr2g076670.1|Phosphoenolpyruvate-carboxylase (AHRD V1 **** O82723_VICFA); contains Interpro domain(s) IPR015813 Pyruvate/Phosphoenolpyruvate kinase, catalytic core chr02_pseudomolecule_IMGAG_V3.5 23586122-23591708 F EGN_Mt100125 20100825
4	step3_c19651	7	IMGA|Medtr5g082900.1|Clathrin heavy chain (AHRD V1 ***- Q39834_SOYBN); contains Interpro domain(s) IPR016341 Clathrin, heavy chain chr05_pseudomolecule_IMGAG_V3.5 34719140-34732531 E EGN_Mt100125 20100825
5	step3_c8043	7	IMGA|Medtr4g055440.1|Histone deacetylase HDT1 (AHRD V1 *-*- Q8LJS2) chr04_pseudomolecule_IMGAG_V3.5 16995634-16999429 E EGN_Mt100125 20100825
6	step3_c9907	6	IMGA|Medtr5g033170.1|Copper amine oxidase 1 (AHRD V1 *-** Q12556); contains Interpro domain(s) IPR000269 Copper amine oxidase chr05_pseudomolecule_IMGAG_V3.5 13868300-13872793 E EGN_Mt100125 20100825
7	step3_c10213	6	IMGA|Medtr1g035040.1|Unknown Protein (AHRD V1) chr01_pseudomolecule_IMGAG_V3.5 9729041-9723218 E EGN_Mt100125 20100825
8	step3_c8385	6	IMGA|Medtr7g078760.1|CAAX prenyl protease 1 homolog (AHRD V1 ***- Q8RX88); contains Interpro domain(s) IPR001915 Peptidase M48, Ste24p chr07_pseudomolecule_IMGAG_V3.5 22061220-22053086 E EGN_Mt100125 20100825
9	step3_c7074	6	IMGA|Medtr5g083370.1|Sorting nexin-1 (AHRD V1 ***- Q5RFP8); contains Interpro domain(s) IPR001683 Phox-like chr05_pseudomolecule_IMGAG_V3.5 34987492-34994179 E EGN_Mt100125 20100825
10	step3_c1047	5	IMGA|AC235754_31.1|Nuclear receptor corepressor 1 (AHRD V1 *-*- Q4KKX4); contains Interpro domain(s) IPR017884 SANT, eukarya AC235754.6 99541-91387 E EGN_Mt100125 20100825
11	step3_c11315	5	IMGA|Medtr7g084020.1|RING finger protein 10 (AHRD V1 *-*- Q32NQ8); contains Interpro domain(s) IPR001841 Zinc finger, RING-type chr07_pseudomolecule_IMGAG_V3.5 24932997-24926882 E EGN_Mt100125 20100825
12	step3_c3819	5	IMGA|Medtr5g053260.1|Unknown Protein (AHRD V1) chr05_pseudomolecule_IMGAG_V3.5 21404399-21417013 E EGN_Mt100125 20100825
13	step3_c1917	5	IMGA|Medtr2g069500.1|Unknown Protein (AHRD V1); contains Interpro domain(s) IPR009003 Peptidase, trypsin-like serine and cysteine chr02_pseudomolecule_IMGAG_V3.5 22214135-22209298 E EGN_Mt100125 20100825
14	step3_c9547	5	IMGA|Medtr6g012590.1|Polypyrimidine tract-binding protein homolog 1 (AHRD V1 **** Q9MAC5); contains Interpro domain(s) IPR012677 Nucleotide-binding, alpha-beta plait chr06_pseudomolecule_IMGAG_V3.5 3005319-3000849 H EGN_Mt100125 20100825
15	step3_rep_c20377	5	IMGA|Medtr1g089860.1|Unknown Protein (AHRD V1); contains Interpro domain(s) IPR005123 Oxoglutarate and iron-dependent oxygenase chr01_pseudomolecule_IMGAG_V3.5 24680866-24676128 E EGN_Mt100125 20100825
