# Supplementary material for: Prevalence of single nucleotide polymorphism among 27 diverse alfalfa genotypes as assessed by transcriptome sequencing
Source: BMC Genomics. 2012 Oct 29;13:568. doi: 10.1186/1471-2164-13-568 (PMC3533575; doi:10.1186/1471-2164-13-568)
Supplement: Additional file 5 — Potential candidate genes differentiating subsp. falcata from subsp. sativa. [file 1471-2164-13-568-S5.xls]

## Sheet: Sheet1
Additional file 5 The candidate genes differentiating falcata from sativa
ID	contigID	Number of SNP	Annotation
1	step3_c8596	15	IMGA|Medtr3g061160.1|Enhancer of mRNA-decapping protein 4 (AHRD V1 *-*- Q1LUT1); contains Interpro domain(s) IPR017986 WD40 repeat, region chr03_pseudomolecule_IMGAG_V3.5 18914293-18922915 F EGN_Mt100125 20100825
2	step3_rep_c20023	14	IMGA|CU571152_1012.1|Unknown Protein (AHRD V1) CU571152.5 44784-54530 E EGN_Mt100125 20100825
3	step3_rep_c20872	11	IMGA|Medtr4g108350.1|HVA22-like protein a (AHRD V1 ***- Q9S7V4); contains Interpro domain(s) IPR004345 TB2/DP1 and HVA22 related protein chr04_pseudomolecule_IMGAG_V3.5 37366509-37364583 E EGN_Mt100125 20100825
4	step3_c19231	11	IMGA|Medtr3g087830.1|Apoptotic chromatin condensation inducer in the nucleus (AHRD V1 *-*- Q9JIX8); contains Interpro domain(s) IPR003034 DNA-binding SAP chr03_pseudomolecule_IMGAG_V3.5 29085030-29088939 E EGN_Mt100125 20100825
5	step3_c9228	10	IMGA|Medtr2g012990.1|Unknown Protein (AHRD V1) chr02_pseudomolecule_IMGAG_V3.5 3602621-3607376 E EGN_Mt100125 20100825
6	step3_c3363	10	IMGA|Medtr4g103790.1|Nucleolar protein (AHRD V1 ***- Q9SGT7_ARATH); contains Interpro domain(s) IPR002687 Pre-mRNA processing ribonucleoprotein, binding region chr04_pseudomolecule_IMGAG_V3.5 35965238-35968930 E EGN_Mt100125 20100825
7	step3_rep_c20318	10	IMGA|Medtr1g012620.1|Unknown Protein (AHRD V1) chr01_pseudomolecule_IMGAG_V3.5 3009191-3005641 E EGN_Mt100125 20100825
8	step3_c7604	9	IMGA|Medtr1g050690.1|Serine/threonine protein kinase 1 CTR1 (AHRD V1 **** B9MTP1_POPTR); contains Interpro domain(s) IPR002290 Serine/threonine protein kinase chr01_pseudomolecule_IMGAG_V3.5 14336876-14350950 E EGN_Mt100125 20100825
9	step3_c1204	9	IMGA|Medtr2g048210.1|Protein phosphatase 1 regulatory subunit 7 (AHRD V1 *--- Q15435) chr02_pseudomolecule_IMGAG_V3.5 16746901-16720166 E EGN_Mt100125 20100825
10	step3_c6512	8	NA
11	step3_c11077	8	IMGA|Medtr8g030550.1|ATP-dependent helicase BRM (AHRD V1 ***- Q6EVK6); contains Interpro domain(s) IPR000330 SNF2-related chr08_pseudomolecule_IMGAG_V3.5 7099630-7111471 E EGN_Mt100125 20100825
12	step3_c5852	8	IMGA|Medtr2g007000.1|DEAD box ATP-dependent RNA helicase (AHRD V1 *-** Q172U1_AEDAE); contains Interpro domain(s) IPR011545 DNA/RNA helicase, DEAD/DEAH box type, N-terminal chr02_pseudomolecule_IMGAG_V3.5 889420-895204 E EGN_Mt100125 20100825
13	step3_c5335	8	IMGA|Medtr4g122670.1|Galactokinase (AHRD V1 **** Q5ZP80_PEA); contains Interpro domain(s) IPR000705 Galactokinase chr04_pseudomolecule_IMGAG_V3.5 42463332-42469884 E EGN_Mt100125 20100825
14	step3_c6567	8	IMGA|Medtr6g086050.1|Arf-GAP domain and FG repeats-containing protein 1 (AHRD V1 *-*- Q4KLH5); contains Interpro domain(s) IPR001164 Arf GTPase activating protein chr06_pseudomolecule_IMGAG_V3.5 19988233-19997116 E EGN_Mt100125 20100825
15	step3_c3861	7	IMGA|Medtr1g056180.1|Unknown Protein (AHRD V1) chr01_pseudomolecule_IMGAG_V3.5 14701256-14697171 E EGN_Mt100125 20100825
16	step3_c3779	7	NA
17	step3_c5309	7	IMGA|Medtr2g039120.1|Beta-galactosidase (AHRD V1 **** P48981); contains Interpro domain(s) IPR019801 Glycoside hydrolase, family 35, conserved site IPR001944 Glycoside hydrolase, family 35 chr02_pseudomolecule_IMGAG_V3.5 14457845-14464247 E EGN_Mt100125 20100825
18	step3_c8658	7	IMGA|AC146721_1014.1|Glycosyltransferase (AHRD V1 ***- B9NC17_POPTR); contains Interpro domain(s) IPR002495 Glycosyl transferase, family 8 AC146721.7 49783-45943 F EGN_Mt100125 20100825
19	step3_c9725	7	IMGA|Medtr3g030040.1|Cellulose synthase (AHRD V1 ***- B2LWM0_9ROSI); contains Interpro domain(s) IPR001841 Zinc finger, RING-type chr03_pseudomolecule_IMGAG_V3.5 8908270-8917203 E EGN_Mt100125 20100825
20	step3_c3940	7	IMGA|Medtr2g093220.1|Dof zinc finger protein 2 (AHRD V1 *-*- A5HWF1_HORVD); contains Interpro domain(s) IPR003851 Zinc finger, Dof-type chr02_pseudomolecule_IMGAG_V3.5 28740812-28743132 E EGN_Mt100125 20100825
21	step3_c7823	7	IMGA|Medtr3g073040.1|Oxysterol-binding protein-related protein 6 (AHRD V1 *-** Q9BZF3); contains Interpro domain(s) IPR000648 Oxysterol-binding protein chr03_pseudomolecule_IMGAG_V3.5 23694454-23701235 E EGN_Mt100125 20100825
22	step3_c11019	7	IMGA|Medtr3g082150.1|Glucose-1-phosphate adenylyltransferase (AHRD V1 **** Q43815_PEA); contains Interpro domain(s) IPR011831 Glucose-1-phosphate adenylyltransferase chr03_pseudomolecule_IMGAG_V3.5 26353822-26357701 E EGN_Mt100125 20100825
23	step3_c1895	7	IMGA|Medtr4g118720.1|Helicase swr1 (AHRD V1 *--- Q5ARK3); contains Interpro domain(s) IPR000330 SNF2-related chr04_pseudomolecule_IMGAG_V3.5 40986988-40965992 E EGN_Mt100125 20100825
24	step3_c9547	7	IMGA|Medtr6g012590.1|Polypyrimidine tract-binding protein homolog 1 (AHRD V1 **** Q9MAC5); contains Interpro domain(s) IPR012677 Nucleotide-binding, alpha-beta plait chr06_pseudomolecule_IMGAG_V3.5 3005319-3000849 H EGN_Mt100125 20100825
25	step3_c11277	7	IMGA|Medtr3g083690.1|DEAD-box ATP-dependent RNA helicase 37 (AHRD V1 **** Q84W89); contains Interpro domain(s) IPR011545 DNA/RNA helicase, DEAD/DEAH box type, N-terminal chr03_pseudomolecule_IMGAG_V3.5 27046003-27052164 E EGN_Mt100125 20100825
26	step3_c10738	7	NA
27	step3_c9994	7	IMGA|Medtr4g122290.1|Pre-mRNA polyadenylation factor fip1 (AHRD V1 *-*- B6JX34_SCHJY); contains Interpro domain(s) IPR007854 Fip1 chr04_pseudomolecule_IMGAG_V3.5 42287261-42280808 H EGN_Mt100125 20100825
28	step3_rep_c20175	7	IMGA|Medtr2g099500.1|PHD finger protein (AHRD V1 **-- B4FG78_MAIZE); contains Interpro domain(s) IPR019786 Zinc finger, PHD-type, conserved site IPR019787 Zinc finger, PHD-finger chr02_pseudomolecule_IMGAG_V3.5 31514072-31517925 F EGN_Mt100125 20100825
29	step3_c4125	7	IMGA|Medtr5g012780.1|Agenet domain containing protein expressed (AHRD V1 *-*- Q7XC74_ORYSJ); contains Interpro domain(s) IPR014002 Tudor-like, plant chr05_pseudomolecule_IMGAG_V3.5 3655651-3642448 E EGN_Mt100125 20100825
30	step3_c9970	7	IMGA|Medtr4g100480.1|Nudix hydrolase 8 (AHRD V1 ***- Q8L7W2); contains Interpro domain(s) IPR003293 Anti-sense to fibroblast growth factor protein GFG chr04_pseudomolecule_IMGAG_V3.5 34597464-34602194 E EGN_Mt100125 20100825
31	step3_c4242	6	IMGA|Medtr2g076670.1|Phosphoenolpyruvate-carboxylase (AHRD V1 **** O82723_VICFA); contains Interpro domain(s) IPR015813 Pyruvate/Phosphoenolpyruvate kinase, catalytic core chr02_pseudomolecule_IMGAG_V3.5 23586122-23591708 F EGN_Mt100125 20100825
32	step3_c8531	6	IMGA|Medtr3g077440.1|Unknown Protein (AHRD V1) chr03_pseudomolecule_IMGAG_V3.5 24533267-24544203 E EGN_Mt100125 20100825
33	step3_c3727	6	IMGA|Medtr5g029750.1|ABC transporter B family member 2 (AHRD V1 **** Q8LPK2); contains Interpro domain(s) IPR001140 ABC transporter, transmembrane region chr05_pseudomolecule_IMGAG_V3.5 12267168-12276534 E EGN_Mt100125 20100825
34	step3_c3387	6	IMGA|Medtr4g050480.1|Protein IQ-DOMAIN 1 (AHRD V1 *-*- Q9SF32); contains Interpro domain(s) IPR000048 IQ calmodulin-binding region chr04_pseudomolecule_IMGAG_V3.5 14836379-14842271 E EGN_Mt100125 20100825
35	step3_rep_c20486	6	IMGA|Medtr1g011970.1|Peptidyl-prolyl cis-trans isomerase D (AHRD V1 *-*- P26882); contains Interpro domain(s) IPR002130 Peptidyl-prolyl cis-trans isomerase, cyclophilin-type chr01_pseudomolecule_IMGAG_V3.5 2734259-2726387 E EGN_Mt100125 20100825
36	step3_c1249	6	IMGA|Medtr1g114540.1|Myosin-like protein (AHRD V1 ***- Q9LHE9_ARATH); contains Interpro domain(s) IPR001609 Myosin head, motor region chr01_pseudomolecule_IMGAG_V3.5 33235604-33251656 E EGN_Mt100125 20100825
37	step3_rep_c20379	6	IMGA|Medtr4g102250.1|Unknown Protein (AHRD V1) chr04_pseudomolecule_IMGAG_V3.5 35503091-35500834 E EGN_Mt100125 20100825
38	step3_c7725	6	IMGA|Medtr5g034780.1|AP-1 complex subunit gamma-1 (AHRD V1 ***- B6SV75_MAIZE); contains Interpro domain(s) IPR017107 Adaptor protein complex AP-1, gamma subunit chr05_pseudomolecule_IMGAG_V3.5 14659661-14673676 E EGN_Mt100125 20100825
39	step3_c5303	6	IMGA|Medtr2g087640.1|Eukaryotic translation initiation factor 3 subunit I (AHRD V1 **** Q38884); contains Interpro domain(s) IPR020472 G-protein beta WD-40 repeat, region chr02_pseudomolecule_IMGAG_V3.5 27137209-27141496 F EGN_Mt100125 20100825
40	step3_c11513	6	IMGA|Medtr4g061360.1|Two-component response regulator-like PRR73 (AHRD V1 ***- Q10N34); contains Interpro domain(s) IPR010402 CCT domain chr04_pseudomolecule_IMGAG_V3.5 19077542-19085753 E EGN_Mt100125 20100825
41	step3_c8834	6	IMGA|Medtr3g079420.1|Lipoxygenase (AHRD V1 ***- C4NZX3_CAMSI); contains Interpro domain(s) IPR001246 Lipoxygenase, plant chr03_pseudomolecule_IMGAG_V3.5 25285444-25289369 E EGN_Mt100125 20100825
42	step3_c11393	6	IMGA|Medtr4g009960.1|Protein KIAA0664 homolog (AHRD V1 *-*- A0JMD0); contains Interpro domain(s) IPR011990 Tetratricopeptide-like helical chr04_pseudomolecule_IMGAG_V3.5 1880896-1868890 E EGN_Mt100125 20100825
43	step3_c7637	6	IMGA|Medtr2g037850.1|Subtilisin-like serine protease (AHRD V1 **** O64481_ARATH); contains Interpro domain(s) IPR015500 Peptidase S8, subtilisin-related chr02_pseudomolecule_IMGAG_V3.5 13800316-13790707 E EGN_Mt100125 20100825
44	step3_c2101	6	IMGA|Medtr3g018770.2|Beclin 1 protein (AHRD V1 ***- Q4A185_MEDTR); contains Interpro domain(s) IPR007243 Autophagy-related protein 6 chr03_pseudomolecule_IMGAG_V3.5 4688266-4697238 E EGN_Mt100125 20100825
45	step3_c11845	6	IMGA|Medtr1g018790.1|F-box protein At1g47056 (AHRD V1 ***- Q9C626); contains Interpro domain(s) IPR001810 Cyclin-like F-box chr01_pseudomolecule_IMGAG_V3.5 5668504-5670722 E EGN_Mt100125 20100825
46	step3_c1499	6	IMGA|Medtr2g044580.1|Chaperone protein dnaJ (AHRD V1 *-*- Q5L6F7); contains Interpro domain(s) IPR003095 Heat shock protein DnaJ chr02_pseudomolecule_IMGAG_V3.5 15840041-15846126 E EGN_Mt100125 20100825
47	step3_c7879	6	IMGA|Medtr5g038550.1|BZIP transcription factor bZIP109 (AHRD V1 ***- Q0GPG4_SOYBN); contains Interpro domain(s) IPR012458 Protein of unknown function DUF1664 chr05_pseudomolecule_IMGAG_V3.5 16513200-16505820 E EGN_Mt100125 20100825
48	step3_c1972	6	IMGA|Medtr5g079840.1|Serine/threonine-protein kinase BIK1 (AHRD V1 **** O48814); contains Interpro domain(s) IPR002290 Serine/threonine protein kinase chr05_pseudomolecule_IMGAG_V3.5 33137081-33140002 E EGN_Mt100125 20100825
49	step3_rep_c24249	6	IMGA|Medtr8g091470.1|U-box domain-containing protein 4 (AHRD V1 *-*- O22193); contains Interpro domain(s) IPR011989 Armadillo-like helical chr08_pseudomolecule_IMGAG_V3.5 25747071-25737185 E EGN_Mt100125 20100825
50	step3_rep_c20240	6	IMGA|Medtr2g019020.1|ABC transporter C family member 2 (AHRD V1 ***- Q42093); contains Interpro domain(s) IPR001140 ABC transporter, transmembrane region chr02_pseudomolecule_IMGAG_V3.5 6065874-6045920 E EGN_Mt100125 20100825
51	step3_rep_c20377	6	IMGA|Medtr1g089860.1|Unknown Protein (AHRD V1); contains Interpro domain(s) IPR005123 Oxoglutarate and iron-dependent oxygenase chr01_pseudomolecule_IMGAG_V3.5 24680866-24676128 E EGN_Mt100125 20100825
52	step3_c5934	5	IMGA|AC225507_38.1|Hepatocyte growth factor-regulated tyrosine kinase substrate (AHRD V1 *--- Q9JJ50); contains Interpro domain(s) IPR018205 VHS subgroup AC225507.19 188556-196084 E EGN_Mt100125 20100825
53	step3_rep_c20700	5	IMGA|Medtr5g007030.1|Membrane related protein-like (AHRD V1 ***- Q9LS84_ARATH); contains Interpro domain(s) IPR002913 Lipid-binding START chr05_pseudomolecule_IMGAG_V3.5 936804-941960 E EGN_Mt100125 20100825
54	step3_c7023	5	IMGA|Medtr8g043510.1|SUN domain-containing protein 2 (AHRD V1 *--- Q9UH99); contains Interpro domain(s) IPR012919 Sad1/UNC-like, C-terminal chr08_pseudomolecule_IMGAG_V3.5 11011562-11003231 E EGN_Mt100125 20100825
55	step3_c11671	5	IMGA|Medtr7g100790.1|Protein IQ-DOMAIN 1 (AHRD V1 ***- Q9SF32); contains Interpro domain(s) IPR000048 IQ calmodulin-binding region chr07_pseudomolecule_IMGAG_V3.5 31809032-31805397 E EGN_Mt100125 20100825
56	step3_c6488	5	IMGA|Medtr7g078120.1|Unknown Protein (AHRD V1); contains Interpro domain(s) IPR001606 AT-rich interaction region chr07_pseudomolecule_IMGAG_V3.5 21783408-21776656 E EGN_Mt100125 20100825
57	step3_c9863	5	IMGA|Medtr4g097790.1|Unknown Protein (AHRD V1) chr04_pseudomolecule_IMGAG_V3.5 33789522-33793028 F EGN_Mt100125 20100825
58	step3_c11193	5	IMGA|Medtr5g013820.1|Regulator of nonsense transcripts 1 homolog (AHRD V1 ***- Q9FJR0); contains Interpro domain(s) IPR018999 RNA helicase UPF1, UPF2-interacting domain chr05_pseudomolecule_IMGAG_V3.5 4291438-4278298 E EGN_Mt100125 20100825
59	step3_rep_c20189	5	IMGA|Medtr1g098160.2|Protein GIGANTEA (AHRD V1 ***- Q9SQI2) chr01_pseudomolecule_IMGAG_V3.5 28108081-28117263 E EGN_Mt100125 20100825
60	step3_c10338	5	NA
61	step3_rep_c20575	5	IMGA|Medtr4g083370.1|N utilization substance protein B homolog (AHRD V1 *-*- Q18B61); contains Interpro domain(s) IPR006027 NusB/RsmB/TIM44 chr04_pseudomolecule_IMGAG_V3.5 28412018-28416824 E EGN_Mt100125 20100825
62	step3_c8855	5	IMGA|Medtr5g017430.1|Splicing factor, arginine/serine-rich 16 (AHRD V1 *--- Q8N2M8); contains Interpro domain(s) IPR019147 Splicing factor, suppressor of white apricot chr05_pseudomolecule_IMGAG_V3.5 6105572-6098769 E EGN_Mt100125 20100825
63	step3_c4448	5	IMGA|Medtr2g064460.1|Ribosomal L1 domain-containing protein 1 (AHRD V1 *-*- Q5RCE6); contains Interpro domain(s) IPR002143 Ribosomal protein L1 chr02_pseudomolecule_IMGAG_V3.5 20596630-20600103 E EGN_Mt100125 20100825
64	step3_rep_c24301	5	IMGA|Medtr5g013790.1|Lon protease homolog (AHRD V1 ***- A5BU86_VITVI); contains Interpro domain(s) IPR004815 Peptidase S16, ATP-dependent protease La chr05_pseudomolecule_IMGAG_V3.5 4244183-4254292 E EGN_Mt100125 20100825
65	step3_c7173	5	IMGA|Medtr2g099050.1|BZIP transcription factor (Fragment) (AHRD V1 *-*- Q1EMR4_PLAMJ); contains Interpro domain(s) IPR011616 bZIP transcription factor, bZIP-1 chr02_pseudomolecule_IMGAG_V3.5 31181438-31177431 E EGN_Mt100125 20100825
66	step3_c10911	5	IMGA|Medtr3g082140.1|Transmembrane 9 superfamily protein member 4 (AHRD V1 **** B6U1D6_MAIZE); contains Interpro domain(s) IPR004240 Nonaspanin (TM9SF) chr03_pseudomolecule_IMGAG_V3.5 26345395-26349989 E EGN_Mt100125 20100825
67	step3_c7001	5	IMGA|Medtr3g086670.1|At4g40080-like protein (Fragment) (AHRD V1 ***- B3SK93_ARALY); contains Interpro domain(s) IPR013809 Epsin-like, N-terminal chr03_pseudomolecule_IMGAG_V3.5 28557858-28556503 F EGN_Mt100125 20100825
68	step3_c6115	5	IMGA|Medtr2g087290.1|Transcription factor ABA-INDUCIBLE bHLH-TYPE (AHRD V1 ***- Q9ZPY8) chr02_pseudomolecule_IMGAG_V3.5 26974684-26970918 E EGN_Mt100125 20100825
69	step3_rep_c20087	5	IMGA|Medtr2g089080.1|Histone-lysine N-methyltransferase E(z) (AHRD V1 *-*- P42124); contains Interpro domain(s) IPR001214 SET chr02_pseudomolecule_IMGAG_V3.5 27864924-27851449 E EGN_Mt100125 20100825
70	step3_c842	5	IMGA|Medtr5g029750.1|ABC transporter B family member 2 (AHRD V1 **** Q8LPK2); contains Interpro domain(s) IPR001140 ABC transporter, transmembrane region chr05_pseudomolecule_IMGAG_V3.5 12267168-12276534 E EGN_Mt100125 20100825
71	step3_c8026	5	NA
72	step3_c2801	5	IMGA|Medtr7g072330.1|Regulatory-associated protein of mTOR (AHRD V1 *--- D0N306_PHYIN); contains Interpro domain(s) IPR004083 Regulatory associated protein of TOR chr07_pseudomolecule_IMGAG_V3.5 19106020-19091981 E EGN_Mt100125 20100825
73	step3_c4923	5	IMGA|Medtr7g026340.1|Glucan endo-1,3-beta-glucosidase (AHRD V1 ***- P52409); contains Interpro domain(s) IPR013781 Glycoside hydrolase, subgroup, catalytic core chr07_pseudomolecule_IMGAG_V3.5 7263054-7259246 F EGN_Mt100125 20100825
74	step3_c4833	5	IMGA|Medtr7g054260.1|Calcium dependent protein kinase 25 (AHRD V1 **** B9HNH4_POPTR); contains Interpro domain(s) IPR011992 EF-Hand type chr07_pseudomolecule_IMGAG_V3.5 14212475-14208202 E EGN_Mt100125 20100825
75	step3_c9254	5	IMGA|Medtr4g100800.1|Agenet domain containing protein expressed (AHRD V1 *-*- Q108Y7_ORYSJ); contains Interpro domain(s) IPR008395 Agenet chr04_pseudomolecule_IMGAG_V3.5 34759426-34772932 E EGN_Mt100125 20100825
76	step3_c613	5	IMGA|Medtr2g063480.1|Nuclear-pore anchor (AHRD V1 *--- A4GSN8_ARATH); contains Interpro domain(s) IPR012929 Tetratricopeptide, MLP1/MLP2-like chr02_pseudomolecule_IMGAG_V3.5 20080222-20047121 E EGN_Mt100125 20100825
77	step3_c4870	5	IMGA|Medtr2g035370.1|Allantoate amidohydrolase (AHRD V1 **** A9GYV1_SOYBN); contains Interpro domain(s) IPR010158 Amidase, hydantoinase/carbamoylase chr02_pseudomolecule_IMGAG_V3.5 12558156-12563051 E EGN_Mt100125 20100825
78	step3_c10213	5	IMGA|Medtr1g035040.1|Unknown Protein (AHRD V1) chr01_pseudomolecule_IMGAG_V3.5 9729041-9723218 E EGN_Mt100125 20100825
79	step3_c300	5	IMGA|Medtr8g076840.2|Unknown Protein (AHRD V1) chr08_pseudomolecule_IMGAG_V3.5 21153626-21145752 F EGN_Mt100125 20100825
80	step3_c4124	5	IMGA|Medtr1g044450.1|Ubiquitin carboxyl-terminal hydrolase 12 (AHRD V1 *--- Q9FPT1); contains Interpro domain(s) IPR002083 MATH chr01_pseudomolecule_IMGAG_V3.5 13101726-13113997 E EGN_Mt100125 20100825
81	step3_c7656	5	IMGA|Medtr7g017100.1|E3 ubiquitin-protein ligase UBR4 (AHRD V1 *-*- Q5T4S7); contains Interpro domain(s) IPR013993 Zinc finger, N-recognin, metazoa chr07_pseudomolecule_IMGAG_V3.5 4351696-4375266 E EGN_Mt100125 20100825
82	step3_c745	5	IMGA|Medtr8g093870.1|Unknown Protein (AHRD V1); contains Interpro domain(s) IPR004253 Protein of unknown function DUF231, plant chr08_pseudomolecule_IMGAG_V3.5 27019891-27014890 E EGN_Mt100125 20100825
83	step3_rep_c19973	5	IMGA|Medtr4g112940.1|Unknown Protein (AHRD V1) chr04_pseudomolecule_IMGAG_V3.5 38499207-38501091 E EGN_Mt100125 20100825
84	step3_c8593	5	IMGA|Medtr1g072260.2|MRNA-binding protein (Fragment) (AHRD V1 **** Q7X998_TOBAC); contains Interpro domain(s) IPR016040 NAD(P)-binding domain chr01_pseudomolecule_IMGAG_V3.5 18053143-18050757 F EGN_Mt100125 20100825
85	step3_c3698	5	IMGA|Medtr1g104710.1|Protein TIME FOR COFFEE (AHRD V1 *--- Q94KE2) chr01_pseudomolecule_IMGAG_V3.5 30803377-30796491 E EGN_Mt100125 20100825
86	step3_c9354	5	IMGA|Medtr6g013660.1|Chaperone protein clpB 2 (AHRD V1 ***- Q8YM56); contains Interpro domain(s) IPR017730 Chaperonin ClpB chr06_pseudomolecule_IMGAG_V3.5 3506935-3498561 E EGN_Mt100125 20100825
87	step3_c9741	5	IMGA|AC235677_37.1|Mitogen-activated protein kinase 19 (AHRD V1 ***- Q9LUC3); contains Interpro domain(s) IPR002290 Serine/threonine protein kinase AC235677.1 149372-144428 E EGN_Mt100125 20100825
88	step3_c3265	5	IMGA|Medtr3g085650.1|Cyclin dependent kinase (AHRD V1 *-*- Q8I742_TOXGO); contains Interpro domain(s) IPR002290 Serine/threonine protein kinase chr03_pseudomolecule_IMGAG_V3.5 28017063-28007845 E EGN_Mt100125 20100825
89	step3_c1382	5	IMGA|Medtr5g012110.1|Thylakoid lumenal protein At1g12250, chloroplastic (AHRD V1 ***- Q8H1Q1); contains Interpro domain(s) IPR001646 Pentapeptide repeat chr05_pseudomolecule_IMGAG_V3.5 3342248-3340122 E EGN_Mt100125 20100825
90	step3_c7159	5	IMGA|Medtr2g082770.1|Autophagy-related protein 18 (AHRD V1 *--- Q54NA2); contains Interpro domain(s) IPR019781 WD40 repeat, subgroup chr02_pseudomolecule_IMGAG_V3.5 25069034-25062279 E EGN_Mt100125 20100825
91	step3_c1681	5	IMGA|Medtr7g016640.1|RCC1 and BTB domain-containing protein 1 (AHRD V1 *-*- Q6NXM2); contains Interpro domain(s) IPR009091 Regulator of chromosome condensation/beta-lactamase-inhibitor protein II chr07_pseudomolecule_IMGAG_V3.5 4207740-4202275 E EGN_Mt100125 20100825
92	step3_c3621	5	IMGA|Medtr4g055290.1|Nucleobase ascorbate transporter (AHRD V1 **** B9HQT7_POPTR); contains Interpro domain(s) IPR006043 Xanthine/uracil/vitamin C permease chr04_pseudomolecule_IMGAG_V3.5 16916067-16925255 E EGN_Mt100125 20100825
93	step3_c1279	5	IMGA|Medtr1g080410.1|Unknown Protein (AHRD V1) chr01_pseudomolecule_IMGAG_V3.5 20254738-20257594 E EGN_Mt100125 20100825
94	step3_c10872	5	IMGA|Medtr5g099170.1|Epidermal growth factor receptor substrate 15-like 1 (AHRD V1 *--- Q9UBC2); contains Interpro domain(s) IPR011992 EF-Hand type chr05_pseudomolecule_IMGAG_V3.5 42431225-42441698 E EGN_Mt100125 20100825
95	step3_rep_c20231	5	IMGA|Medtr4g104260.1|Zinc finger CCCH domain-containing protein 43 (AHRD V1 *-*- Q9STM4); contains Interpro domain(s) IPR000571 Zinc finger, CCCH-type chr04_pseudomolecule_IMGAG_V3.5 36192553-36188512 E EGN_Mt100125 20100825
96	step3_c9774	5	IMGA|Medtr3g091640.1|PP2A regulatory subunit TAP46 (AHRD V1 ***- Q8LDQ4); contains Interpro domain(s) IPR007304 TAP42-like protein chr03_pseudomolecule_IMGAG_V3.5 31214076-31218321 F EGN_Mt100125 20100825
97	step3_c2224	5	IMGA|Medtr4g132780.1|At1g62390-like protein (Fragment) (AHRD V1 *-*- C0JCT1_9BRAS); contains Interpro domain(s) IPR011990 Tetratricopeptide-like helical chr04_pseudomolecule_IMGAG_V3.5 46989905-46985702 E EGN_Mt100125 20100825
98	step3_c3662	5	IMGA|Medtr8g073110.1|Genomic DNA chromosome 5 TAC clone K2A18 (AHRD V1 **-- Q9FKY6_ARATH); contains Interpro domain(s) IPR019341 Alpha- and gamma-adaptin-binding protein p34 chr08_pseudomolecule_IMGAG_V3.5 19279991-19285374 E EGN_Mt100125 20100825
99	step3_rep_c20859	5	IMGA|Medtr2g086970.1|mRNA-decapping enzyme-like protein (AHRD V1 ***- Q9SJF3); contains Interpro domain(s) IPR010334 Dcp1-like decapping chr02_pseudomolecule_IMGAG_V3.5 26778617-26772757 E EGN_Mt100125 20100825
100	step3_c10602	5	IMGA|Medtr4g108570.1|Protein SET (AHRD V1 ***- Q01105); contains Interpro domain(s) IPR002164 Nucleosome assembly protein (NAP) chr04_pseudomolecule_IMGAG_V3.5 37485920-37481172 E EGN_Mt100125 20100825
101	step3_c11476	5	IMGA|Medtr1g098540.1|L3 Ribosomal protein (AHRD V1 ***- Q9SBR8_MEDVA); contains Interpro domain(s) IPR000597 Ribosomal protein L3 chr01_pseudomolecule_IMGAG_V3.5 28311479-28305710 E EGN_Mt100125 20100825
102	step3_c2277	5	IMGA|Medtr7g065400.1|Unknown Protein (AHRD V1) chr07_pseudomolecule_IMGAG_V3.5 16914989-16917706 E EGN_Mt100125 20100825
103	step3_c9965	5	NA
104	step3_c26	5	IMGA|Medtr4g028690.1|Unknown Protein (AHRD V1) chr04_pseudomolecule_IMGAG_V3.5 8687104-8690017 E EGN_Mt100125 20100825
105	step3_c5952	5	IMGA|Medtr2g009690.2|Dynamin-related protein 3A (AHRD V1 ***- Q8S944); contains Interpro domain(s) IPR001401 Dynamin, GTPase region chr02_pseudomolecule_IMGAG_V3.5 2134733-2147919 E EGN_Mt100125 20100825
106	step3_rep_c20615	5	IMGA|Medtr1g007340.1|Tyrosyl-tRNA synthetase (AHRD V1 *-** P93363_TOBAC); contains Interpro domain(s) IPR015624 Tyrosyl-tRNA synthetase, class Ib, archaeal/eukaryotic cytosolic chr01_pseudomolecule_IMGAG_V3.5 860603-852046 E EGN_Mt100125 20100825
107	step3_c16579	5	IMGA|Medtr2g088270.1|Os02g0164300 protein (Fragment) (AHRD V1 *-*- Q0E3N4_ORYSJ); contains Interpro domain(s) IPR002659 Glycosyl transferase, family 31 chr02_pseudomolecule_IMGAG_V3.5 27457958-27453341 F EGN_Mt100125 20100825
108	step3_c6856	5	IMGA|Medtr6g086050.1|Arf-GAP domain and FG repeats-containing protein 1 (AHRD V1 *-*- Q4KLH5); contains Interpro domain(s) IPR001164 Arf GTPase activating protein chr06_pseudomolecule_IMGAG_V3.5 19988233-19997116 E EGN_Mt100125 20100825
109	step3_c7843	5	IMGA|Medtr1g056560.1|Syntaxin-related protein Nt-syr1 (AHRD V1 ***- Q9ZSD5_TOBAC); contains Interpro domain(s) IPR010989 t-SNARE chr01_pseudomolecule_IMGAG_V3.5 14877201-14874109 E EGN_Mt100125 20100825
110	step3_c11302	5	IMGA|Medtr3g085610.1|U-box domain-containing protein (AHRD V1 *-*- Q1EPA8_MUSAC); contains Interpro domain(s) IPR011989 Armadillo-like helical chr03_pseudomolecule_IMGAG_V3.5 27982165-27986985 F EGN_Mt100125 20100825
111	step3_rep_c20744	5	NA
			NA means no hit with gene models at E value of 1 ×10-10 using BLASTx
